# Supplementary material for: EGCG’s anticancer potential unveiled: triggering apoptosis in lung cancer cell lines through in vitro investigation
Source: PeerJ. 2025 Mar 26;13:e19135. doi: 10.7717/peerj.19135 (PMC11954466; doi:10.7717/peerj.19135)
Supplement: Supplemental Information 2 [file peerj-13-19135-s002.zip]

Archive with 10 entries (10 files):
- IMG-20240427-WA0028.jpg
- IMG-20240427-WA0029.jpg
- IMG-20240427-WA0030.jpg
- IMG-20240427-WA0031.jpg
- IMG-20240427-WA0032.jpg
- IMG-20240427-WA0033.jpg
- IMG-20240427-WA0034.jpg
- IMG-20240427-WA0035.jpg
- IMG-20240427-WA0036.jpg
- IMG-20240427-WA0037.jpg
